# Supplementary material for: A Glycemia-Based Nomogram for Predicting Outcome in Stroke Patients after Endovascular Treatment
Source: Brain Sci. 2022 Nov 18;12(11):1576. doi: 10.3390/brainsci12111576 (PMC9688182; doi:10.3390/brainsci12111576)
Supplement: Supplementary file 1 [file brainsci-12-01576-s001.zip]

Archive with 3 entries (3 files):
- Figure S1.png
- Table S2-three months mortality.pdf
- Table S3-sICH.pdf
